# Supplementary material for: Modalities Differentiation of Pain Perception Following Ischemic Stroke: Decreased Pressure Pain Perception
Source: Biomedicines. 2025 Sep 11;13(9):2241. doi: 10.3390/biomedicines13092241 (PMC12466989; doi:10.3390/biomedicines13092241)
Supplement: Supplementary file 1 [file biomedicines-13-02241-s001.zip]

Archive with 1 entries (1 files):
- biomedicines-3708338-supplementary.pdf
